# Supplementary material for: Addendum: Increased Circulating T Follicular Helper Cells Induced via IL-12/21 in Patients With Acute on Chronic Hepatitis B Liver Failure
Source: Front Immunol. 2022 Mar 11;13:798058. doi: 10.3389/fimmu.2022.798058 (PMC8962647; doi:10.3389/fimmu.2022.798058)
Supplement: Supplementary file 1 [file DataSheet_1.zip]

Archive with 24 entries (23 files):
- patient 1/
- patient 1/A-CD3 28.fcs
- patient 1/A-CTR.fcs
- patient 1/A-IL12+21.fcs
- patient 1/A-IL12.fcs
- patient 1/A-IL17.fcs
- patient 1/A-IL21.fcs
- patient 1/A-isotype.fcs
- patient 1/B-CD3 28.fcs
- patient 1/B-CTR.fcs
- patient 1/B-HC 1-8.fcs
- patient 1/B-isotype.fcs
- patient 1/B-patient 1-16.fcs
- patient 1/B-patient 1-32.fcs
- patient 1/B-patient 1-64.fcs
- patient 1/B-patient 1-8.fcs
- patient 1/C-anti IL12+21.fcs
- patient 1/C-anti IL12.fcs
- patient 1/C-anti IL17.fcs
- patient 1/C-anti IL21.fcs
- patient 1/C-CD3 28.fcs
- patient 1/C-CTR.fcs
- patient 1/C-isotype.fcs
- patient 1/C-patient 1-8.fcs
