# Supplementary material for: Addendum: Increased Circulating T Follicular Helper Cells Induced via IL-12/21 in Patients With Acute on Chronic Hepatitis B Liver Failure
Source: Front Immunol. 2022 Mar 11;13:798058. doi: 10.3389/fimmu.2022.798058 (PMC8962647; doi:10.3389/fimmu.2022.798058)
Supplement: Supplementary file 7 [file DataSheet_7.zip]

Archive with 1 entries (1 files):
- Data 2.pptx
